# Supplementary material for: Engineering the magnetic coupling and anisotropy at the molecule–magnetic surface interface in molecular spintronic devices
Source: Nat Commun. 2016 Dec 8;7:13646. doi: 10.1038/ncomms13646 (PMC5476799; doi:10.1038/ncomms13646)
Supplement: Supplementary Data 1 — CIF file for [Ni(Pyipa)2] [file ncomms13646-s2.txt]

data_Ni(Pyipa)2
#1688GuillotICMMO

_database_code_CSD      'CCDC 1049643'

_publ_requested_journal          'Nature Communications'
_publ_contact_author_name        'Talal Mallah'
_publ_contact_author_address     
;Institut de Chimie Mol\'eculaire et des Mat\'eriaux d'Orsay,
UMR CNRS 8182,
Universit\'e de Paris Sud 11,
91405 Orsay Cedex,
France.
;
_publ_contact_author_email       talal.mallah@u-sud.fr
loop_
_publ_author_name
_publ_author_address
'Campbell, Victoria'
;Institut de Chimie Mol\'eculaire et des Mat\'eriaux d'Orsay,
UMR CNRS 8182,
Universit\'e de Paris Sud 11,
91405 Orsay Cedex,
France.
;
'Tonelli, Monica'
;Institut de Chimie Mol\'eculaire et des Mat\'eriaux d'Orsay,
UMR CNRS 8182,
Universit\'e de Paris Sud 11,
91405 Orsay Cedex,
France.
;
'Cimatti, Irene'
;Institut de Chimie Mol\'eculaire et des Mat\'eriaux d'Orsay,
UMR CNRS 8182,
Universit\'e de Paris Sud 11,
91405 Orsay Cedex,
France.
;
'Moussy, Jean-Baptiste'
;CEA-Saclay, 
IRAMIS, 
SPCSI, 
F-91191 Gif-sur-Yvette, 
France.
;
'Tortech, Ludovic'
;CEA-Saclay, 
IRAMIS, 
SPCSI, 
F-91191 Gif-sur-Yvette, 
France.
;
'Dappe, Yannick J.'
;CEA-Saclay, 
IRAMIS, 
SPCSI, 
F-91191 Gif-sur-Yvette, 
France.
;
'Eric, Rivi\`ere'
;Institut de Chimie Mol\'eculaire et des Mat\'eriaux d'Orsay,
UMR CNRS 8182,
Universit\'e de Paris Sud 11,
91405 Orsay Cedex,
France.
;
'Guillot, R\'egis'
;Institut de Chimie Mol\'eculaire et des Mat\'eriaux d'Orsay,
UMR CNRS 8182,
Universit\'e de Paris Sud 11,
91405 Orsay Cedex,
France.
;
'Delprat, Sophie'
;Unit\'e Mixte de Physique CNRS/Thales,
1 Avenue Auguste Fresnel,
91767 Palaiseau,
France and Universit\'e Paris-Sud,
91405 Orsay, 
France.
;
'Mattana, Richard'
;Unit\'e Mixte de Physique CNRS/Thales,
1 Avenue Auguste Fresnel,
91767 Palaiseau,
France and Universit\'e Paris-Sud,
91405 Orsay, 
France.
;
'Seneor, Pierre'
;Unit\'e Mixte de Physique CNRS/Thales,
1 Avenue Auguste Fresnel,
91767 Palaiseau,
France and Universit\'e Paris-Sud,
91405 Orsay, 
France.
;
'Ohresser, Philippe'
;Synchrotron SOLEIL,
L?Orme des Merisiers,
Saint-Aubin,
BP 48, Gif-sur-Yvette 91192,
France.
;
'Choueikani, Fadi'
;Synchrotron SOLEIL,
L?Orme des Merisiers,
Saint-Aubin,
BP 48, Gif-sur-Yvette 91192,
France.
;
'Otero, Edwige'
;Synchrotron SOLEIL,
L?Orme des Merisiers,
Saint-Aubin,
BP 48, Gif-sur-Yvette 91192,
France.
;
'Koprowiak, Florian'
;Laboratoire de Chimie et Physique Quantiques,
Universit ?e de Toulouse III,
118, route de Narbonne,
31062 Toulouse,
France.
;
'Gopal, Vijay'
;Laboratoire de Chimie et Physique Quantiques,
Universit ?e de Toulouse III,
118, route de Narbonne,
31062 Toulouse,
France.
;
'Suaud, Nicolas'
;Laboratoire de Chimie et Physique Quantiques,
Universit ?e de Toulouse III,
118, route de Narbonne,
31062 Toulouse,
France.
;
'Guih\'ery, Nathalie'
;Laboratoire de Chimie et Physique Quantiques,
Universit ?e de Toulouse III,
118, route de Narbonne,
31062 Toulouse,
France.
;
'Galtayries, Anouk'
;Laboratoire de Physico-Chimie des Surfaces,
CNRS-ENSCP (UMR 7045),
Chimie ParisTech,
11 rue Pierre et Marie Curie,
F-75005 Paris,
France.
;
'Miserque, Frederic'
;CEA/DEN/DANS/DPC/SCCME,
Laboratoire d'Etude de la Corrosion Aqueuse,
91191 Gif-sur-Yvette, 
France. 
;
'Arrio, Marie-Anne'
;IMPMC-CNRS,
Universit\'e Pierre et Marie Curie,
F-75005 Paris,
France.
;
'Sainctavit, Philippe'
;IMPMC-CNRS,
Universit\'e Pierre et Marie Curie,
F-75005 Paris,
France.
;
'Mallah, Talal'
;Institut de Chimie Mol\'eculaire et des Mat\'eriaux d'Orsay,
UMR CNRS 8182,
Universit\'e de Paris Sud 11,
91405 Orsay Cedex,
France.
;

_audit_creation_method           SHELXL
_chemical_name_systematic        ?
_chemical_name_common            ?
_chemical_formula_moiety         'C16 H20 N4 Ni O6 P2'
_chemical_formula_sum            'C16 H20 N4 Ni O6 P2'
_chemical_melting_point          ?

_exptl_crystal_description       needle
_exptl_crystal_colour            colorless

_diffrn_ambient_temperature      100(1)
_chemical_formula_weight         484.99

loop_
_atom_type_symbol
_atom_type_description
_atom_type_scat_dispersion_real
_atom_type_scat_dispersion_imag
_atom_type_scat_source
C C 0.0031 0.0016 'International Tables Vol C Tables 4.2.6.8 and 6.1.1.4'
H H 0.0000 0.0000 'International Tables Vol C Tables 4.2.6.8 and 6.1.1.4'
N N 0.0061 0.0033 'International Tables Vol C Tables 4.2.6.8 and 6.1.1.4'
O O 0.0109 0.0061 'International Tables Vol C Tables 4.2.6.8 and 6.1.1.4'
P P 0.1026 0.0946 'International Tables Vol C Tables 4.2.6.8 and 6.1.1.4'
Ni Ni 0.3390 1.1165 'International Tables Vol C Tables 4.2.6.8 and 6.1.1.4'

_symmetry_cell_setting           monoclinic
_symmetry_space_group_name_H-M   'C 2/c'
_symmetry_int_tables_number      15
_chemical_absolute_configuration .

loop_
_symmetry_equiv_pos_as_xyz
'x, y, z'
'-x, y, -z+1/2'
'x+1/2, y+1/2, z'
'-x+1/2, y+1/2, -z+1/2'
'-x, -y, -z'
'x, -y, z-1/2'
'-x+1/2, -y+1/2, -z'
'x+1/2, -y+1/2, z-1/2'

_cell_length_a                   25.9071(8)
_cell_length_b                   9.1614(3)
_cell_length_c                   16.4713(4)
_cell_angle_alpha                90.00
_cell_angle_beta                 100.9560(10)
_cell_angle_gamma                90.00
_cell_volume                     3838.1(2)
_cell_formula_units_Z            8
_cell_measurement_temperature    100(1)
_cell_measurement_reflns_used    8974
_cell_measurement_theta_min        2.36
_cell_measurement_theta_max       30.50
_exptl_crystal_size_max          0.24
_exptl_crystal_size_mid          0.06
_exptl_crystal_size_min          0.01
_exptl_crystal_density_meas      ?
_exptl_crystal_density_diffrn    1.679
_exptl_crystal_density_method    'not measured'
_exptl_crystal_F_000             2000
_exptl_absorpt_coefficient_mu    1.221
_exptl_absorpt_correction_type   psi-scan
_exptl_absorpt_correction_T_min  0.7689
_exptl_absorpt_correction_T_max  0.9885
_exptl_absorpt_process_details   SADABS

_exptl_special_details           
; 
 ? 
;
_diffrn_radiation_probe          x-ray
_diffrn_radiation_type           MoK\a
_diffrn_radiation_wavelength     0.71073
_diffrn_source                   'fine-focus sealed tube'
_diffrn_source_type              'kappa X8APEX II Bruker ICMMO'
_diffrn_radiation_monochromator  graphite
_diffrn_measurement_device_type  'Bruker APEX-II CCD'
_diffrn_measurement_method       '\f and \w scans'
_diffrn_detector_area_resol_mean ?
_diffrn_standards_number         ?
_diffrn_standards_interval_count ?
_diffrn_standards_interval_time  ?
_diffrn_standards_decay_%        ?
_diffrn_reflns_number            29473
_diffrn_reflns_av_R_equivalents  0.0340
_diffrn_reflns_av_sigmaI/netI    0.0276
_diffrn_reflns_limit_h_min       -36
_diffrn_reflns_limit_h_max       36
_diffrn_reflns_limit_k_min       -12
_diffrn_reflns_limit_k_max       12
_diffrn_reflns_limit_l_min       -17
_diffrn_reflns_limit_l_max       23
_diffrn_reflns_theta_min         1.60
_diffrn_reflns_theta_max         30.51
_reflns_number_total             5540
_reflns_number_gt                4321
_reflns_threshold_expression     >2sigma(I)

_computing_data_collection      'Bruker APEX2'
_computing_cell_refinement      'Bruker SAINT'
_computing_data_reduction       'Bruker SAINT'
_computing_structure_solution    'SHELXS-97 (Sheldrick, 1990)'
_computing_structure_refinement  'SHELXL-97 (Sheldrick, 1997)'
_computing_molecular_graphics    ?
_computing_publication_material  ?

_refine_special_details          
; 
 Refinement of F^2^ against ALL reflections.  The weighted R-factor wR and 
 goodness of fit S are based on F^2^, conventional R-factors R are based 
 on F, with F set to zero for negative F^2^. The threshold expression of 
 F^2^ > 2sigma(F^2^) is used only for calculating R-factors(gt) etc. and is 
 not relevant to the choice of reflections for refinement.  R-factors based 
 on F^2^ are statistically about twice as large as those based on F, and R- 
 factors based on ALL data will be even larger. 
;

_refine_ls_structure_factor_coef Fsqd
_refine_ls_matrix_type           full
_refine_ls_weighting_scheme      calc
_refine_ls_weighting_details     
'calc w=1/[\s^2^(Fo^2^)+(0.0562P)^2^+21.1390P] where P=(Fo^2^+2Fc^2^)/3'
_atom_sites_solution_primary     direct
_atom_sites_solution_secondary   difmap
_atom_sites_solution_hydrogens   geom
_refine_ls_hydrogen_treatment    constr
_refine_ls_extinction_method     none
_refine_ls_extinction_coef       ?
_refine_ls_number_reflns         5540
_refine_ls_number_parameters     266
_refine_ls_number_restraints     1
_refine_ls_R_factor_all          0.0728
_refine_ls_R_factor_gt           0.0540
_refine_ls_wR_factor_ref         0.1401
_refine_ls_wR_factor_gt          0.1274
_refine_ls_goodness_of_fit_ref   1.036
_refine_ls_restrained_S_all      1.158
_refine_ls_shift/su_max          0.008
_refine_ls_shift/su_mean         0.003

loop_
_atom_site_label
_atom_site_type_symbol
_atom_site_fract_x
_atom_site_fract_y
_atom_site_fract_z
_atom_site_U_iso_or_equiv
_atom_site_adp_type
_atom_site_occupancy
_atom_site_symmetry_multiplicity
_atom_site_calc_flag
_atom_site_refinement_flags
_atom_site_disorder_assembly
_atom_site_disorder_group
Ni1 Ni 0.115557(19) 0.69459(6) 0.02805(3) 0.02345(15) Uani 1 1 d . . .
P2 P 0.08706(4) 0.64400(12) -0.16515(6) 0.0241(2) Uani 1 1 d . . .
P1 P 0.17274(5) 0.39287(16) 0.01127(8) 0.0425(3) Uani 1 1 d . . .
O5 O 0.09760(12) 0.4844(4) -0.18695(18) 0.0338(7) Uani 1 1 d . . .
H55 H 0.1154 0.4442 -0.1466 0.051 Uiso 0.50 1 calc PRD A 1
O1 O 0.17347(12) 0.5563(4) 0.00914(18) 0.0340(7) Uani 1 1 d . . .
O6 O 0.04984(14) 0.7131(4) -0.23853(19) 0.0398(8) Uani 1 1 d . . .
H66 H 0.0194 0.7052 -0.2317 0.060 Uiso 0.50 1 calc PR B 1
O4 O 0.06819(11) 0.6585(3) -0.08460(16) 0.0272(6) Uani 1 1 d . . .
O2 O 0.14503(15) 0.3186(4) -0.0683(2) 0.0470(9) Uani 1 1 d . . .
H22 H 0.1470 0.3709 -0.1080 0.071 Uiso 0.50 1 calc PRD C 2
O3 O 0.22786(14) 0.3303(5) 0.0413(2) 0.0497(10) Uani 1 1 d . . .
H33 H 0.2351 0.2738 0.0065 0.075 Uiso 0.50 1 calc PR D 2
C1 C 0.1343(2) 0.3365(7) 0.0920(3) 0.0510(14) Uani 1 1 d . . .
H1A H 0.1366 0.2313 0.0984 0.061 Uiso 1 1 calc R . .
H1B H 0.1504 0.3800 0.1444 0.061 Uiso 1 1 calc R . .
C2 C 0.0783(2) 0.3790(6) 0.0725(3) 0.0472(13) Uani 1 1 d . . .
H2A H 0.0629 0.3469 0.0171 0.057 Uiso 1 1 calc R . .
H2B H 0.0595 0.3320 0.1109 0.057 Uiso 1 1 calc R . .
N1 N 0.07330(17) 0.5369(4) 0.0783(2) 0.0352(9) Uani 1 1 d . . .
N2 N 0.05772(14) 0.8203(4) 0.0707(2) 0.0290(7) Uani 1 1 d . . .
C4 C 0.02571(17) 0.7390(6) 0.1081(3) 0.0351(10) Uani 1 1 d . . .
C3 C 0.0345(2) 0.5836(6) 0.1067(3) 0.0431(13) Uani 1 1 d . . .
H3 H 0.0120 0.5191 0.1264 0.052 Uiso 1 1 calc R . .
C8 C 0.0528(2) 0.9651(6) 0.0734(3) 0.0448(12) Uani 1 1 d . . .
H8 H 0.0743 1.0225 0.0472 0.054 Uiso 1 1 calc R . .
C5 C -0.0125(2) 0.8015(8) 0.1470(3) 0.0525(16) Uani 1 1 d . . .
H5 H -0.0356 0.7430 0.1695 0.063 Uiso 1 1 calc R . .
C6 C -0.0152(3) 0.9510(8) 0.1514(4) 0.0617(17) Uani 1 1 d . . .
H6 H -0.0388 0.9951 0.1798 0.074 Uiso 1 1 calc R . .
C7 C 0.0169(3) 1.0341(8) 0.1136(4) 0.0650(18) Uani 1 1 d . . .
H7 H 0.0150 1.1354 0.1148 0.078 Uiso 1 1 calc R . .
C12 C 0.19694(15) 0.8848(5) 0.1173(2) 0.0290(9) Uani 1 1 d . . .
C15 C 0.19921(18) 0.8153(5) 0.2789(3) 0.0325(9) Uani 1 1 d . . .
H15 H 0.1989 0.7909 0.3336 0.039 Uiso 1 1 calc R . .
C9 C 0.14844(18) 0.7429(6) -0.1583(3) 0.0389(11) Uani 1 1 d . . .
H9A H 0.1770 0.6801 -0.1323 0.047 Uiso 1 1 calc R . .
H9B H 0.1537 0.7636 -0.2140 0.047 Uiso 1 1 calc R . .
C14 C 0.23171(17) 0.9248(5) 0.2601(3) 0.0349(10) Uani 1 1 d . . .
H14 H 0.2540 0.9743 0.3020 0.042 Uiso 1 1 calc R . .
C11 C 0.19205(18) 0.9184(6) 0.0290(3) 0.0357(10) Uani 1 1 d . . .
H11 H 0.2151 0.9828 0.0107 0.043 Uiso 1 1 calc R . .
C13 C 0.23075(16) 0.9598(6) 0.1784(3) 0.0359(10) Uani 1 1 d . . .
H13 H 0.2525 1.0327 0.1645 0.043 Uiso 1 1 calc R . .
C10 C 0.1517(2) 0.8861(6) -0.1103(3) 0.0448(13) Uani 1 1 d . . .
H10A H 0.1823 0.9407 -0.1188 0.054 Uiso 1 1 calc R . .
H10B H 0.1207 0.9446 -0.1305 0.054 Uiso 1 1 calc R . .
C16 C 0.16699(19) 0.7424(5) 0.2145(2) 0.0309(9) Uani 1 1 d . . .
H16 H 0.1455 0.6678 0.2270 0.037 Uiso 1 1 calc R . .
N3 N 0.15546(14) 0.8571(4) -0.0218(2) 0.0311(8) Uani 1 1 d . . .
N4 N 0.16587(13) 0.7760(4) 0.1352(2) 0.0269(7) Uani 1 1 d . . .

loop_
_atom_site_aniso_label
_atom_site_aniso_U_11
_atom_site_aniso_U_22
_atom_site_aniso_U_33
_atom_site_aniso_U_23
_atom_site_aniso_U_13
_atom_site_aniso_U_12
Ni1 0.0250(3) 0.0333(3) 0.0134(2) -0.00441(18) 0.00731(17) -0.0113(2)
P2 0.0232(5) 0.0370(6) 0.0118(4) -0.0018(4) 0.0028(3) -0.0049(4)
P1 0.0251(5) 0.0535(8) 0.0415(7) -0.0137(6) -0.0124(5) 0.0115(5)
O5 0.0304(15) 0.0449(18) 0.0244(14) -0.0112(13) 0.0013(12) 0.0040(13)
O1 0.0306(15) 0.0488(19) 0.0244(14) -0.0075(13) 0.0099(12) -0.0023(14)
O6 0.0453(19) 0.050(2) 0.0198(14) 0.0038(13) -0.0059(13) -0.0008(16)
O4 0.0228(13) 0.0444(17) 0.0159(12) -0.0080(11) 0.0074(10) -0.0118(12)
O2 0.046(2) 0.058(2) 0.0316(17) -0.0105(16) -0.0070(15) 0.0111(17)
O3 0.0317(17) 0.079(3) 0.0322(17) -0.0199(17) -0.0105(14) 0.0195(18)
C1 0.066(4) 0.052(3) 0.029(2) 0.010(2) -0.006(2) -0.007(3)
C2 0.059(3) 0.045(3) 0.042(3) -0.003(2) 0.022(3) -0.009(2)
N1 0.050(2) 0.035(2) 0.0258(17) -0.0059(14) 0.0197(16) -0.0144(17)
N2 0.0287(17) 0.040(2) 0.0189(15) -0.0092(13) 0.0057(13) -0.0092(14)
C4 0.030(2) 0.054(3) 0.0236(19) -0.0155(18) 0.0107(16) -0.018(2)
C3 0.052(3) 0.048(3) 0.037(2) -0.018(2) 0.027(2) -0.031(2)
C8 0.066(3) 0.042(3) 0.029(2) -0.0090(19) 0.017(2) -0.002(2)
C5 0.037(3) 0.089(5) 0.036(3) -0.023(3) 0.018(2) -0.018(3)
C6 0.063(4) 0.080(5) 0.048(3) -0.021(3) 0.025(3) 0.012(3)
C7 0.102(5) 0.056(4) 0.042(3) -0.011(3) 0.026(3) 0.015(4)
C12 0.0198(17) 0.045(2) 0.0231(18) -0.0102(16) 0.0056(14) -0.0066(16)
C15 0.041(2) 0.033(2) 0.0204(17) -0.0066(15) -0.0033(16) 0.0128(18)
C9 0.034(2) 0.070(3) 0.0154(17) -0.0064(19) 0.0119(16) -0.020(2)
C14 0.0255(19) 0.049(3) 0.027(2) -0.0192(18) -0.0042(16) 0.0070(18)
C11 0.034(2) 0.051(3) 0.0242(19) -0.0085(18) 0.0099(17) -0.023(2)
C13 0.0219(18) 0.053(3) 0.033(2) -0.018(2) 0.0053(16) -0.0114(18)
C10 0.056(3) 0.062(3) 0.0187(19) 0.0005(19) 0.0131(19) -0.033(3)
C16 0.043(2) 0.030(2) 0.0189(17) -0.0043(15) 0.0037(16) 0.0026(18)
N3 0.0306(17) 0.046(2) 0.0176(15) -0.0032(14) 0.0077(13) -0.0162(16)
N4 0.0247(15) 0.038(2) 0.0179(14) -0.0064(13) 0.0034(12) -0.0045(14)

_geom_special_details            
; 
 All esds (except the esd in the dihedral angle between two l.s. planes) 
 are estimated using the full covariance matrix.  The cell esds are taken 
 into account individually in the estimation of esds in distances, angles 
 and torsion angles; correlations between esds in cell parameters are only 
 used when they are defined by crystal symmetry.  An approximate (isotropic) 
 treatment of cell esds is used for estimating esds involving l.s. planes. 
;

loop_
_geom_bond_atom_site_label_1
_geom_bond_atom_site_label_2
_geom_bond_distance
_geom_bond_site_symmetry_2
_geom_bond_publ_flag
Ni1 O1 2.032(3) . ?
Ni1 O4 2.048(3) . ?
Ni1 N3 2.069(4) . ?
Ni1 N1 2.077(4) . ?
Ni1 N2 2.113(4) . ?
Ni1 N4 2.120(3) . ?
P2 O4 1.505(3) . ?
P2 O6 1.532(3) . ?
P2 O5 1.543(3) . ?
P2 C9 1.815(4) . ?
P1 O1 1.498(4) . ?
P1 O2 1.529(4) . ?
P1 O3 1.531(3) . ?
P1 C1 1.878(6) . ?
C1 C2 1.479(8) . ?
C2 N1 1.457(7) . ?
N1 C3 1.262(6) . ?
N2 C8 1.334(7) . ?
N2 C4 1.348(6) . ?
C4 C5 1.400(7) . ?
C4 C3 1.442(8) . ?
C8 C7 1.391(8) . ?
C5 C6 1.374(10) . ?
C6 C7 1.363(10) . ?
C12 N4 1.348(6) . ?
C12 C13 1.384(5) . ?
C12 C11 1.470(6) . ?
C15 C14 1.382(7) . ?
C15 C16 1.389(6) . ?
C9 C10 1.526(7) . ?
C14 C13 1.379(7) . ?
C11 N3 1.270(5) . ?
C10 N3 1.466(5) . ?
C16 N4 1.337(5) . ?

loop_
_geom_angle_atom_site_label_1
_geom_angle_atom_site_label_2
_geom_angle_atom_site_label_3
_geom_angle
_geom_angle_site_symmetry_1
_geom_angle_site_symmetry_3
_geom_angle_publ_flag
O1 Ni1 O4 95.35(12) . . ?
O1 Ni1 N3 87.05(15) . . ?
O4 Ni1 N3 90.86(12) . . ?
O1 Ni1 N1 95.04(15) . . ?
O4 Ni1 N1 88.74(13) . . ?
N3 Ni1 N1 177.90(17) . . ?
O1 Ni1 N2 168.96(13) . . ?
O4 Ni1 N2 92.78(12) . . ?
N3 Ni1 N2 100.32(15) . . ?
N1 Ni1 N2 77.64(16) . . ?
O1 Ni1 N4 89.54(13) . . ?
O4 Ni1 N4 168.19(13) . . ?
N3 Ni1 N4 78.63(14) . . ?
N1 Ni1 N4 101.56(14) . . ?
N2 Ni1 N4 83.93(13) . . ?
O4 P2 O6 113.4(2) . . ?
O4 P2 O5 112.98(18) . . ?
O6 P2 O5 108.69(19) . . ?
O4 P2 C9 109.22(17) . . ?
O6 P2 C9 104.8(2) . . ?
O5 P2 C9 107.2(2) . . ?
O1 P1 O2 115.5(2) . . ?
O1 P1 O3 111.5(2) . . ?
O2 P1 O3 111.6(2) . . ?
O1 P1 C1 107.6(2) . . ?
O2 P1 C1 105.0(3) . . ?
O3 P1 C1 104.8(3) . . ?
P1 O1 Ni1 127.34(19) . . ?
P2 O4 Ni1 125.04(16) . . ?
C2 C1 P1 113.9(4) . . ?
N1 C2 C1 110.1(5) . . ?
C3 N1 C2 116.6(4) . . ?
C3 N1 Ni1 115.4(3) . . ?
C2 N1 Ni1 127.2(3) . . ?
C8 N2 C4 117.6(4) . . ?
C8 N2 Ni1 129.2(3) . . ?
C4 N2 Ni1 112.8(3) . . ?
N2 C4 C5 122.2(5) . . ?
N2 C4 C3 115.2(4) . . ?
C5 C4 C3 122.6(5) . . ?
N1 C3 C4 118.7(4) . . ?
N2 C8 C7 123.1(6) . . ?
C6 C5 C4 118.7(5) . . ?
C7 C6 C5 119.4(5) . . ?
C6 C7 C8 119.0(6) . . ?
N4 C12 C13 122.0(4) . . ?
N4 C12 C11 115.4(3) . . ?
C13 C12 C11 122.6(4) . . ?
C14 C15 C16 118.7(4) . . ?
C10 C9 P2 115.0(3) . . ?
C13 C14 C15 119.3(4) . . ?
N3 C11 C12 118.2(4) . . ?
C14 C13 C12 119.0(4) . . ?
N3 C10 C9 110.2(4) . . ?
N4 C16 C15 122.3(4) . . ?
C11 N3 C10 118.3(4) . . ?
C11 N3 Ni1 115.0(3) . . ?
C10 N3 Ni1 125.6(3) . . ?
C16 N4 C12 118.7(4) . . ?
C16 N4 Ni1 128.9(3) . . ?
C12 N4 Ni1 112.1(3) . . ?

_diffrn_measured_fraction_theta_max 0.946
_diffrn_reflns_theta_full        25.00
_diffrn_measured_fraction_theta_full 0.981
_refine_diff_density_max         1.642
_refine_diff_density_min         -1.268
_refine_diff_density_rms         0.103
