# Supplementary material for: Engineering the magnetic coupling and anisotropy at the molecule–magnetic surface interface in molecular spintronic devices
Source: Nat Commun. 2016 Dec 8;7:13646. doi: 10.1038/ncomms13646 (PMC5476799; doi:10.1038/ncomms13646)
Supplement: Supplementary Data 2 — CIF file for [Co(Pyipa)2] [file ncomms13646-s3.txt]

data_Co(Pyipa)2
#1912_GuillotICMMO

_database_code_CSD      'CCDC 1049644'

_publ_requested_journal          'Nature Communications'
_publ_contact_author_name        'Talal Mallah'
_publ_contact_author_address     
;Institut de Chimie Mol\'eculaire et des Mat\'eriaux d'Orsay,
UMR CNRS 8182,
Universit\'e de Paris Sud 11,
91405 Orsay Cedex,
France.
;
_publ_contact_author_email       talal.mallah@u-sud.fr
loop_
_publ_author_name
_publ_author_address
'Campbell, Victoria'
;Institut de Chimie Mol\'eculaire et des Mat\'eriaux d'Orsay,
UMR CNRS 8182,
Universit\'e de Paris Sud 11,
91405 Orsay Cedex,
France.
;
'Tonelli, Monica'
;Institut de Chimie Mol\'eculaire et des Mat\'eriaux d'Orsay,
UMR CNRS 8182,
Universit\'e de Paris Sud 11,
91405 Orsay Cedex,
France.
;
'Cimatti, Irene'
;Institut de Chimie Mol\'eculaire et des Mat\'eriaux d'Orsay,
UMR CNRS 8182,
Universit\'e de Paris Sud 11,
91405 Orsay Cedex,
France.
;
'Moussy, Jean-Baptiste'
;CEA-Saclay, 
IRAMIS, 
SPCSI, 
F-91191 Gif-sur-Yvette, 
France.
;
'Tortech, Ludovic'
;CEA-Saclay, 
IRAMIS, 
SPCSI, 
F-91191 Gif-sur-Yvette, 
France.
;
'Dappe, Yannick J.'
;CEA-Saclay, 
IRAMIS, 
SPCSI, 
F-91191 Gif-sur-Yvette, 
France.
;
'Eric, Rivi\`ere'
;Institut de Chimie Mol\'eculaire et des Mat\'eriaux d'Orsay,
UMR CNRS 8182,
Universit\'e de Paris Sud 11,
91405 Orsay Cedex,
France.
;
'Guillot, R\'egis'
;Institut de Chimie Mol\'eculaire et des Mat\'eriaux d'Orsay,
UMR CNRS 8182,
Universit\'e de Paris Sud 11,
91405 Orsay Cedex,
France.
;
'Delprat, Sophie'
;Unit\'e Mixte de Physique CNRS/Thales,
1 Avenue Auguste Fresnel,
91767 Palaiseau,
France and Universit\'e Paris-Sud,
91405 Orsay, 
France.
;
'Mattana, Richard'
;Unit\'e Mixte de Physique CNRS/Thales,
1 Avenue Auguste Fresnel,
91767 Palaiseau,
France and Universit\'e Paris-Sud,
91405 Orsay, 
France.
;
'Seneor, Pierre'
;Unit\'e Mixte de Physique CNRS/Thales,
1 Avenue Auguste Fresnel,
91767 Palaiseau,
France and Universit\'e Paris-Sud,
91405 Orsay, 
France.
;
'Ohresser, Philippe'
;Synchrotron SOLEIL,
L?Orme des Merisiers,
Saint-Aubin,
BP 48, Gif-sur-Yvette 91192,
France.
;
'Choueikani, Fadi'
;Synchrotron SOLEIL,
L?Orme des Merisiers,
Saint-Aubin,
BP 48, Gif-sur-Yvette 91192,
France.
;
'Otero, Edwige'
;Synchrotron SOLEIL,
L?Orme des Merisiers,
Saint-Aubin,
BP 48, Gif-sur-Yvette 91192,
France.
;
'Koprowiak, Florian'
;Laboratoire de Chimie et Physique Quantiques,
Universit ?e de Toulouse III,
118, route de Narbonne,
31062 Toulouse,
France.
;
'Gopal, Vijay'
;Laboratoire de Chimie et Physique Quantiques,
Universit ?e de Toulouse III,
118, route de Narbonne,
31062 Toulouse,
France.
;
'Suaud, Nicolas'
;Laboratoire de Chimie et Physique Quantiques,
Universit ?e de Toulouse III,
118, route de Narbonne,
31062 Toulouse,
France.
;
'Guih\'ery, Nathalie'
;Laboratoire de Chimie et Physique Quantiques,
Universit ?e de Toulouse III,
118, route de Narbonne,
31062 Toulouse,
France.
;
'Galtayries, Anouk'
;Laboratoire de Physico-Chimie des Surfaces,
CNRS-ENSCP (UMR 7045),
Chimie ParisTech,
11 rue Pierre et Marie Curie,
F-75005 Paris,
France.
;
'Miserque, Frederic'
;CEA/DEN/DANS/DPC/SCCME,
Laboratoire d'Etude de la Corrosion Aqueuse,
91191 Gif-sur-Yvette, 
France. 
;
'Arrio, Marie-Anne'
;IMPMC-CNRS,
Universit\'e Pierre et Marie Curie,
F-75005 Paris,
France.
;
'Sainctavit, Philippe'
;IMPMC-CNRS,
Universit\'e Pierre et Marie Curie,
F-75005 Paris,
France.
;
'Mallah, Talal'
;Institut de Chimie Mol\'eculaire et des Mat\'eriaux d'Orsay,
UMR CNRS 8182,
Universit\'e de Paris Sud 11,
91405 Orsay Cedex,
France.
;


_audit_creation_method           SHELXL
_chemical_name_systematic        ?
_chemical_name_common            ?
_chemical_formula_moiety         'C16 H20 Co N4 O6 P2'
_chemical_formula_sum            'C16 H20 Co N4 O6 P2'
_chemical_melting_point          ?

_exptl_crystal_description       needle
_exptl_crystal_colour            orange

_diffrn_ambient_temperature      100(1)
_chemical_formula_weight         485.23

loop_
_atom_type_symbol
_atom_type_description
_atom_type_scat_dispersion_real
_atom_type_scat_dispersion_imag
_atom_type_scat_source
C C 0.0033 0.0016 'International Tables Vol C Tables 4.2.6.8 and 6.1.1.4'
H H 0.0000 0.0000 'International Tables Vol C Tables 4.2.6.8 and 6.1.1.4'
N N 0.0061 0.0033 'International Tables Vol C Tables 4.2.6.8 and 6.1.1.4'
O O 0.0106 0.0060 'International Tables Vol C Tables 4.2.6.8 and 6.1.1.4'
P P 0.1023 0.0942 'International Tables Vol C Tables 4.2.6.8 and 6.1.1.4'
Co Co 0.3494 0.9721 'International Tables Vol C Tables 4.2.6.8 and 6.1.1.4'

_symmetry_cell_setting           monoclinic
_symmetry_space_group_name_H-M   'C 2/c'
_symmetry_int_tables_number      15
_chemical_absolute_configuration .

loop_
_symmetry_equiv_pos_as_xyz
'x, y, z'
'-x, y, -z+1/2'
'x+1/2, y+1/2, z'
'-x+1/2, y+1/2, -z+1/2'
'-x, -y, -z'
'x, -y, z-1/2'
'-x+1/2, -y+1/2, -z'
'x+1/2, -y+1/2, z-1/2'

_cell_length_a                   26.3780(13)
_cell_length_b                   9.0590(4)
_cell_length_c                   16.5517(7)
_cell_angle_alpha                90.00
_cell_angle_beta                 102.2860(10)
_cell_angle_gamma                90.00
_cell_volume                     3864.6(3)
_cell_formula_units_Z            8
_cell_measurement_temperature    100(1)
_cell_measurement_reflns_used    4879
_cell_measurement_theta_min      2.38
_cell_measurement_theta_max      30.35
_exptl_crystal_size_max          0.11
_exptl_crystal_size_mid          0.07
_exptl_crystal_size_min          0.04
_exptl_crystal_density_meas      ?
_exptl_crystal_density_diffrn    1.668
_exptl_crystal_density_method    'not measured'
_exptl_crystal_F_000             1992
_exptl_absorpt_coefficient_mu    1.097
_exptl_absorpt_correction_type   multi-scan
_exptl_absorpt_correction_T_min  0.7888
_exptl_absorpt_correction_T_max  0.8874
_exptl_absorpt_process_details   SADABS

_exptl_special_details           
; 
 ? 
;
_diffrn_radiation_probe          x-ray
_diffrn_radiation_type           MoK\a
_diffrn_radiation_wavelength     0.71073
_diffrn_radiation_source         'sealed tube'
_diffrn_source_type              'kappa APEX II Bruker ICMMO'
_diffrn_measurement_device_type  'Bruker APEX-II CCD'
_diffrn_measurement_method       '\f and \w scans'
_diffrn_detector_area_resol_mean ?
_diffrn_reflns_number            29403
_diffrn_reflns_av_unetI/netI     0.0623
_diffrn_reflns_av_R_equivalents  0.0616
_diffrn_reflns_limit_h_min       -35
_diffrn_reflns_limit_h_max       37
_diffrn_reflns_limit_k_min       -12
_diffrn_reflns_limit_k_max       12
_diffrn_reflns_limit_l_min       -21
_diffrn_reflns_limit_l_max       23
_diffrn_reflns_theta_min         1.580
_diffrn_reflns_theta_max         30.506
_diffrn_reflns_theta_full        25.000
_diffrn_measured_fraction_theta_max 0.994
_diffrn_measured_fraction_theta_full 0.999
_diffrn_reflns_Laue_measured_fraction_max 0.994
_diffrn_reflns_Laue_measured_fraction_full 0.999
_diffrn_reflns_point_group_measured_fraction_max 0.994
_diffrn_reflns_point_group_measured_fraction_full 0.999
_reflns_number_total             5844
_reflns_number_gt                3926
_reflns_threshold_expression     'I > 2\s(I)'
_reflns_Friedel_coverage         0.000
_reflns_Friedel_fraction_max     .
_reflns_Friedel_fraction_full    .

_reflns_special_details          
;
 Reflections were merged by SHELXL according to the crystal
 class for the calculation of statistics and refinement.
 
 _reflns_Friedel_fraction is defined as the number of unique
 Friedel pairs measured divided by the number that would be
 possible theoretically, ignoring centric projections and
 systematic absences.
;

_computing_data_collection       ?
_computing_cell_refinement       ?
_computing_data_reduction        ?
_computing_structure_solution    'SHELXS-97 (Sheldrick, 1990)'
_computing_structure_refinement  'SHELXL-2013 (Sheldrick, 2013)'
_computing_molecular_graphics    ?
_computing_publication_material  ?

_refine_special_details          
; 
 Refinement of F^2^ against ALL reflections.  The weighted R-factor wR and 
 goodness of fit S are based on F^2^, conventional R-factors R are based 
 on F, with F set to zero for negative F^2^. The threshold expression of 
 F^2^ > 2sigma(F^2^) is used only for calculating R-factors(gt) etc. and is 
 not relevant to the choice of reflections for refinement.  R-factors based 
 on F^2^ are statistically about twice as large as those based on F, and R- 
 factors based on ALL data will be even larger. 
;

_refine_ls_structure_factor_coef Fsqd
_refine_ls_matrix_type           full
_refine_ls_weighting_scheme      calc
_refine_ls_weighting_details     
'calc w=1/[\s^2^(Fo^2^)+(0.0506P)^2^+12.5139P] where P=(Fo^2^+2Fc^2^)/3'
_atom_sites_solution_primary     direct
_atom_sites_solution_secondary   difmap
_atom_sites_solution_hydrogens   geom
_refine_ls_hydrogen_treatment    constr
_refine_ls_number_reflns         5844
_refine_ls_number_parameters     676
_refine_ls_number_restraints     0
_refine_ls_R_factor_all          0.0951
_refine_ls_R_factor_gt           0.0524
_refine_ls_wR_factor_ref         0.1299
_refine_ls_wR_factor_gt          0.1117
_refine_ls_goodness_of_fit_ref   1.031
_refine_ls_restrained_S_all      1.031
_refine_ls_shift/su_max          0.005
_refine_ls_shift/su_mean         0.001

loop_
_atom_site_label
_atom_site_type_symbol
_atom_site_fract_x
_atom_site_fract_y
_atom_site_fract_z
_atom_site_U_iso_or_equiv
_atom_site_adp_type
_atom_site_occupancy
_atom_site_symmetry_multiplicity
_atom_site_calc_flag
_atom_site_refinement_flags
_atom_site_disorder_assembly
_atom_site_disorder_group
Co Co 0.114940(15) 0.69277(5) 0.02631(2) 0.01798(12) Uani 1 1 d . . .
P2 P 0.08662(3) 0.64708(9) -0.16765(4) 0.01992(17) Uani 1 1 d . . .
P1 P 0.17343(3) 0.38862(11) 0.01152(6) 0.0307(2) Uani 1 1 d . . .
O5 O 0.09657(9) 0.4854(3) -0.18850(13) 0.0272(5) Uani 1 1 d . . .
H55 H 0.1176 0.4485 -0.1501 0.041 Uiso 0.50 1 calc PR A 1
O1 O 0.17388(8) 0.5541(3) 0.01426(13) 0.0262(5) Uani 1 1 d . . .
O6 O 0.04910(10) 0.7183(3) -0.24085(14) 0.0319(6) Uani 1 1 d . . .
H66 H 0.0193 0.7110 -0.2340 0.048 Uiso 0.20 1 calc PR B 2
O4 O 0.06826(8) 0.6623(3) -0.08763(12) 0.0228(5) Uani 1 1 d . . .
O2 O 0.14728(10) 0.3210(3) -0.07062(15) 0.0377(6) Uani 1 1 d . . .
H22 H 0.1449 0.3833 -0.1072 0.057 Uiso 0.50 1 calc PR C 2
O3 O 0.22757(9) 0.3254(3) 0.04273(15) 0.0371(6) Uani 1 1 d . . .
H33 H 0.2344 0.2675 0.0084 0.056 Uiso 0.80 1 calc PR D 1
C1 C 0.13617(16) 0.3226(5) 0.0881(2) 0.0403(9) Uani 1 1 d . . .
H1A H 0.1389 0.2159 0.0918 0.048 Uiso 1 1 calc R . .
H1B H 0.1520 0.3625 0.1420 0.048 Uiso 1 1 calc R . .
C2 C 0.08056(16) 0.3636(4) 0.0684(3) 0.0395(9) Uani 1 1 d . . .
H2A H 0.0651 0.3324 0.0125 0.047 Uiso 1 1 calc R . .
H2B H 0.0627 0.3131 0.1059 0.047 Uiso 1 1 calc R . .
N1 N 0.07413(11) 0.5229(3) 0.07552(16) 0.0274(6) Uani 1 1 d . . .
N2 N 0.05616(10) 0.8106(3) 0.07387(15) 0.0224(5) Uani 1 1 d . . .
C4 C 0.02591(12) 0.7229(4) 0.10933(19) 0.0254(7) Uani 1 1 d . . .
C3 C 0.03640(14) 0.5655(4) 0.1061(2) 0.0318(8) Uani 1 1 d . . .
H3 H 0.0158 0.4972 0.1261 0.038 Uiso 1 1 calc R . .
C8 C 0.04939(15) 0.9558(4) 0.0776(2) 0.0337(8) Uani 1 1 d . . .
H8 H 0.0702 1.0175 0.0535 0.040 Uiso 1 1 calc R . .
C5 C -0.01182(13) 0.7775(5) 0.1479(2) 0.0357(9) Uani 1 1 d . . .
H5 H -0.0327 0.7141 0.1707 0.043 Uiso 1 1 calc R . .
C6 C -0.01766(15) 0.9289(5) 0.1516(2) 0.0433(10) Uani 1 1 d . . .
H6 H -0.0421 0.9689 0.1783 0.052 Uiso 1 1 calc R . .
C7 C 0.01265(17) 1.0193(5) 0.1157(2) 0.0443(10) Uani 1 1 d . . .
H7 H 0.0088 1.1213 0.1167 0.053 Uiso 1 1 calc R . .
C12 C 0.19741(11) 0.8908(4) 0.11712(19) 0.0212(6) Uani 1 1 d . . .
C15 C 0.20064(13) 0.8240(4) 0.27855(19) 0.0258(7) Uani 1 1 d . . .
H15 H 0.2010 0.7995 0.3332 0.031 Uiso 1 1 calc R . .
C9 C 0.14783(13) 0.7434(4) -0.15904(19) 0.0274(7) Uani 1 1 d . . .
H9A H 0.1756 0.6782 -0.1326 0.033 Uiso 1 1 calc R . .
H9B H 0.1529 0.7638 -0.2143 0.033 Uiso 1 1 calc R . .
C14 C 0.23356(13) 0.9308(4) 0.2598(2) 0.0287(7) Uani 1 1 d . . .
H14 H 0.2565 0.9795 0.3018 0.034 Uiso 1 1 calc R . .
C11 C 0.19270(12) 0.9214(4) 0.02865(19) 0.0246(7) Uani 1 1 d . . .
H11 H 0.2160 0.9840 0.0107 0.030 Uiso 1 1 calc R . .
C13 C 0.23216(12) 0.9648(4) 0.1779(2) 0.0281(7) Uani 1 1 d . . .
H13 H 0.2542 1.0361 0.1640 0.034 Uiso 1 1 calc R . .
C10 C 0.15270(14) 0.8882(4) -0.11085(19) 0.0300(8) Uani 1 1 d . . .
H10A H 0.1835 0.9405 -0.1182 0.036 Uiso 1 1 calc R . .
H10B H 0.1228 0.9500 -0.1322 0.036 Uiso 1 1 calc R . .
C16 C 0.16682(13) 0.7535(4) 0.21399(18) 0.0243(6) Uani 1 1 d . . .
H16 H 0.1446 0.6814 0.2266 0.029 Uiso 1 1 calc R . .
N3 N 0.15607(10) 0.8605(3) -0.02282(15) 0.0221(5) Uani 1 1 d . . .
N4 N 0.16509(10) 0.7856(3) 0.13458(15) 0.0206(5) Uani 1 1 d . . .

loop_
_atom_site_aniso_label
_atom_site_aniso_U_11
_atom_site_aniso_U_22
_atom_site_aniso_U_33
_atom_site_aniso_U_23
_atom_site_aniso_U_13
_atom_site_aniso_U_12
Co 0.0196(2) 0.0229(2) 0.01306(18) -0.00285(16) 0.00706(14) -0.00663(17)
P2 0.0213(4) 0.0268(4) 0.0116(3) -0.0004(3) 0.0034(3) -0.0035(3)
P1 0.0181(4) 0.0352(5) 0.0348(5) -0.0088(4) -0.0036(3) 0.0075(4)
O5 0.0286(12) 0.0314(13) 0.0203(11) -0.0070(9) 0.0020(9) 0.0013(10)
O1 0.0239(11) 0.0331(13) 0.0233(11) -0.0064(10) 0.0090(9) -0.0018(10)
O6 0.0356(13) 0.0375(15) 0.0180(11) 0.0042(10) -0.0042(10) 0.0014(11)
O4 0.0185(10) 0.0346(13) 0.0163(10) -0.0048(9) 0.0059(8) -0.0074(9)
O2 0.0374(14) 0.0447(16) 0.0279(13) -0.0073(12) 0.0003(11) 0.0074(12)
O3 0.0264(12) 0.0559(18) 0.0254(12) -0.0123(12) -0.0023(10) 0.0159(12)
C1 0.050(2) 0.037(2) 0.0310(19) 0.0069(16) 0.0025(17) -0.0025(18)
C2 0.053(2) 0.0285(19) 0.045(2) -0.0019(16) 0.0271(19) -0.0032(17)
N1 0.0406(16) 0.0244(14) 0.0220(13) -0.0052(11) 0.0176(12) -0.0077(12)
N2 0.0222(13) 0.0282(14) 0.0178(12) -0.0073(11) 0.0065(10) -0.0051(11)
C4 0.0210(15) 0.038(2) 0.0191(14) -0.0085(13) 0.0073(12) -0.0097(13)
C3 0.0388(19) 0.034(2) 0.0292(17) -0.0090(14) 0.0219(15) -0.0196(16)
C8 0.045(2) 0.032(2) 0.0253(17) -0.0034(14) 0.0104(15) 0.0026(16)
C5 0.0246(17) 0.062(3) 0.0228(16) -0.0091(16) 0.0109(14) -0.0073(17)
C6 0.040(2) 0.063(3) 0.0311(19) -0.0071(18) 0.0160(17) 0.017(2)
C7 0.063(3) 0.040(2) 0.0332(19) -0.0049(17) 0.0180(19) 0.018(2)
C12 0.0152(14) 0.0255(16) 0.0233(15) -0.0064(12) 0.0049(11) -0.0013(11)
C15 0.0325(17) 0.0251(17) 0.0180(14) -0.0048(12) 0.0014(13) 0.0106(14)
C9 0.0257(16) 0.0419(19) 0.0164(14) -0.0018(13) 0.0085(12) -0.0095(14)
C14 0.0220(15) 0.0366(19) 0.0237(16) -0.0125(14) -0.0034(12) 0.0047(14)
C11 0.0224(15) 0.0300(17) 0.0227(15) -0.0029(13) 0.0077(12) -0.0101(13)
C13 0.0209(15) 0.0334(19) 0.0303(17) -0.0117(14) 0.0059(13) -0.0064(14)
C10 0.0358(18) 0.037(2) 0.0185(15) 0.0014(14) 0.0097(13) -0.0146(15)
C16 0.0325(17) 0.0225(15) 0.0187(14) -0.0021(12) 0.0073(13) 0.0030(13)
N3 0.0222(13) 0.0273(14) 0.0176(12) -0.0010(10) 0.0059(10) -0.0083(11)
N4 0.0200(12) 0.0238(14) 0.0180(12) -0.0019(10) 0.0038(10) -0.0009(10)

_geom_special_details            
; 
 All esds (except the esd in the dihedral angle between two l.s. planes) 
 are estimated using the full covariance matrix.  The cell esds are taken 
 into account individually in the estimation of esds in distances, angles 
 and torsion angles; correlations between esds in cell parameters are only 
 used when they are defined by crystal symmetry.  An approximate (isotropic) 
 treatment of cell esds is used for estimating esds involving l.s. planes. 
;

loop_
_geom_bond_atom_site_label_1
_geom_bond_atom_site_label_2
_geom_bond_distance
_geom_bond_site_symmetry_2
_geom_bond_publ_flag
Co O4 2.040(2) . ?
Co O1 2.042(2) . ?
Co N3 2.127(3) . ?
Co N1 2.136(3) . ?
Co N4 2.159(2) . ?
Co N2 2.164(3) . ?
P2 O4 1.510(2) . ?
P2 O6 1.534(2) . ?
P2 O5 1.540(2) . ?
P2 C9 1.814(3) . ?
P1 O1 1.499(3) . ?
P1 O2 1.517(3) . ?
P1 O3 1.523(2) . ?
P1 C1 1.860(4) . ?
C1 C2 1.481(6) . ?
C2 N1 1.461(5) . ?
N1 C3 1.269(4) . ?
N2 C8 1.330(5) . ?
N2 C4 1.346(4) . ?
C4 C5 1.383(4) . ?
C4 C3 1.456(5) . ?
C8 C7 1.389(5) . ?
C5 C6 1.383(6) . ?
C6 C7 1.366(6) . ?
C12 N4 1.350(4) . ?
C12 C13 1.381(4) . ?
C12 C11 1.469(4) . ?
C15 C14 1.379(5) . ?
C15 C16 1.393(4) . ?
C9 C10 1.527(5) . ?
C14 C13 1.384(5) . ?
C11 N3 1.270(4) . ?
C10 N3 1.463(4) . ?
C16 N4 1.337(4) . ?

loop_
_geom_angle_atom_site_label_1
_geom_angle_atom_site_label_2
_geom_angle_atom_site_label_3
_geom_angle
_geom_angle_site_symmetry_1
_geom_angle_site_symmetry_3
_geom_angle_publ_flag
O4 Co O1 98.55(9) . . ?
O4 Co N3 90.00(9) . . ?
O1 Co N3 86.64(10) . . ?
O4 Co N1 90.05(10) . . ?
O1 Co N1 92.85(10) . . ?
N3 Co N1 179.49(11) . . ?
O4 Co N4 164.37(9) . . ?
O1 Co N4 88.62(9) . . ?
N3 Co N4 76.51(10) . . ?
N1 Co N4 103.51(10) . . ?
O4 Co N2 93.72(9) . . ?
O1 Co N2 163.47(10) . . ?
N3 Co N2 104.47(10) . . ?
N1 Co N2 76.03(11) . . ?
N4 Co N2 82.29(9) . . ?
O4 P2 O6 112.38(14) . . ?
O4 P2 O5 112.64(13) . . ?
O6 P2 O5 109.58(13) . . ?
O4 P2 C9 109.48(13) . . ?
O6 P2 C9 105.88(15) . . ?
O5 P2 C9 106.49(15) . . ?
O1 P1 O2 115.45(15) . . ?
O1 P1 O3 111.40(15) . . ?
O2 P1 O3 111.53(14) . . ?
O1 P1 C1 107.62(16) . . ?
O2 P1 C1 106.00(17) . . ?
O3 P1 C1 103.95(17) . . ?
P1 O1 Co 128.10(14) . . ?
P2 O4 Co 125.45(12) . . ?
C2 C1 P1 114.3(3) . . ?
N1 C2 C1 110.9(3) . . ?
C3 N1 C2 116.6(3) . . ?
C3 N1 Co 115.8(2) . . ?
C2 N1 Co 127.2(2) . . ?
C8 N2 C4 117.8(3) . . ?
C8 N2 Co 128.2(2) . . ?
C4 N2 Co 113.8(2) . . ?
N2 C4 C5 122.8(3) . . ?
N2 C4 C3 115.3(3) . . ?
C5 C4 C3 121.9(3) . . ?
N1 C3 C4 118.9(3) . . ?
N2 C8 C7 123.0(4) . . ?
C4 C5 C6 118.2(3) . . ?
C7 C6 C5 119.7(3) . . ?
C6 C7 C8 118.6(4) . . ?
N4 C12 C13 122.6(3) . . ?
N4 C12 C11 115.0(3) . . ?
C13 C12 C11 122.4(3) . . ?
C14 C15 C16 118.7(3) . . ?
C10 C9 P2 115.4(2) . . ?
C15 C14 C13 119.3(3) . . ?
N3 C11 C12 118.5(3) . . ?
C12 C13 C14 118.7(3) . . ?
N3 C10 C9 110.7(3) . . ?
N4 C16 C15 122.4(3) . . ?
C11 N3 C10 118.0(3) . . ?
C11 N3 Co 115.5(2) . . ?
C10 N3 Co 125.2(2) . . ?
C16 N4 C12 118.2(3) . . ?
C16 N4 Co 128.2(2) . . ?
C12 N4 Co 113.61(19) . . ?


_refine_diff_density_max         1.996
_refine_diff_density_min         -0.967
_refine_diff_density_rms         0.108
